# Supplementary material for: KCNV2-Deficient Retinal Organoid Model of Cone Dystrophy—In Vitro Screening for AAV Gene Replacement Therapy
Source: Int J Mol Sci. 2025 Dec 31;27(1):449. doi: 10.3390/ijms27010449 (PMC12786086; doi:10.3390/ijms27010449)
Supplement: Supplementary file 1 [file ijms-27-00449-s001.zip]

Archive with 5 entries (5 files):
- ijms-4014727-supplementary.pdf
- Supp Table S1 - Disease model DEGs.xlsx
- Supp Table S2 - Enrichment results for disease model DEGs.xlsx
- Supp Table S3 - Restored Genes.xlsx
- Supp Table S4 - Enrichment results restored genes.xlsx
