# Supplementary material for: KCNV2-Deficient Retinal Organoid Model of Cone Dystrophy—In Vitro Screening for AAV Gene Replacement Therapy
Source: Int J Mol Sci. 2025 Dec 31;27(1):449. doi: 10.3390/ijms27010449 (PMC12786086; doi:10.3390/ijms27010449)
Supplement: Supplementary file 1 [file ijms-27-00449-s001.zip › Supp Table S1 - Disease model DEGs.xlsx]

## Sheet: Rods
Rods
Disease model DEGs	Fold change (CON-1 VS KO-NT)	Fold change (CON2+3 VS PT-NT)	FDR (CON-1 VS KO-NT)	FDR (CON2+3 VS PT-NT)	LSMean (CON-1)	LSMean (KO-NT)	LSMean (CON-2+3)	LSMean (PT-NT)
NNAT	8.49264	20.7876	0.0100638	1.93224e-10	34.0901	4.01408	22.6145	1.08786
PSAT1	4.56006	2.36312	0.00454479	0.00502903	21.0246	4.6106	29.2472	12.3765
ATF5	4.30903	8.66947	0.0147578	5.07364e-13	44.2631	10.2722	92.8259	10.7072
PHGDH	4.2459	2.00556	0.00979709	1.72122e-05	20.3996	4.80455	37.8235	18.8593
MICAL2	4.18036	1.72807	0.00510448	0.00734301	19.2358	4.60146	13.1953	7.63585
TF	4.1464	5.92264	2.81524e-18	7.39929e-32	228.867	55.1965	206.513	34.8684
NUBPL	3.3605	2.2032	0.00066577	0.00137163	34.5999	10.2961	29.7194	13.4892
FSIP2	2.71239	4.18633	0.0133276	0.000408424	53.466	19.7118	27.7515	6.62907
NDUFA4L2	2.55558	1.3872	0.0376148	0.0302903	72.0285	28.1848	41.0496	29.5917
PTPRZ1	2.49084	1.94311	6.34358e-08	0.00137269	148.621	59.667	93.6283	48.1849
PCDHA12	2.45169	3.43369	0.0229238	6.15488e-10	37.2958	15.2123	24.0853	7.0144
MYH14	2.42456	4.19109	7.25986e-09	1.00271e-12	12.4469	5.13367	13.4518	3.20962
TMEM41A	2.38742	1.71583	0.00142992	0.0217568	19.2868	8.07852	28.2321	16.4539
KCNV2	2.34812	4.22042	8.87444e-13	1.09625e-179	1332.91	567.651	1794.68	425.238
NR2F2	2.27007	2.43339	0.0181496	7.06793e-06	26.1856	11.5352	38.0444	15.6343
EPCAM	2.25599	4.77536	0.0105368	3.96961e-07	10.6159	4.70566	8.68343	1.81838
SRBD1	2.25177	2.5005	0.00266375	9.19458e-05	26.1805	11.6267	29.5647	11.8235
RRN3	2.23606	1.27761	0.00113088	0.00672934	37.9663	16.9791	77.0863	60.3362
LBHD1	2.23517	1.54002	0.000228316	2.39826e-13	15.6569	7.00476	209.01	135.719
KDM6A	2.09742	1.61354	0.0287408	0.00664437	39.3018	18.7382	57.2989	35.5113
NOP58	2.03113	2.1435	0.0437718	1.55402e-23	101.228	49.8382	166.94	77.8822
RRP8	1.99496	1.7106	0.0441659	0.00264787	35.6754	17.8827	40.7545	23.8247
NIPAL1	1.9681	1.43612	0.00774091	1.27785e-06	25.4828	12.9479	24.568	17.1072
MTHFD2	1.93634	2.78292	0.00105309	1.52147e-21	41.4344	21.3983	96.7768	34.7752
SETBP1	1.93052	1.23601	0.0162505	0.0294834	37.6092	19.4814	49.0302	39.668
AUTS2	1.87648	2.05798	0.0185282	5.70035e-14	137.412	73.2287	185.126	89.9556
PIH1D2	1.86665	2.12603	0.00736155	8.68597e-05	38.8992	20.839	40.2752	18.9438
ASXL1	1.86172	2.15222	0.0219779	3.06351e-17	124.223	66.7251	152.8	70.9966
MBNL1	1.85518	1.19522	0.000108334	5.96782e-10	147.575	79.5472	182.765	152.913
FKBP5	1.84392	1.28287	6.26937e-05	0.0120991	50.8566	27.5807	39.1445	30.5132
MEIS1	1.81894	1.48651	0.0136159	0.0231223	113.208	62.2381	82.6495	55.5997
WDR44	1.80848	1.42942	0.0326172	0.00439336	20.7178	11.4559	33.4474	23.3993
ANKRD36	1.78348	1.242	0.00140459	0.000514643	99.6755	55.8882	135.118	108.791
PNPLA3	1.76689	1.59073	0.0125665	4.33141e-07	58.2113	32.9455	82.4833	51.8525
ZFC3H1	1.76111	1.54388	0.0464848	0.000449949	71.8658	40.8071	75.0003	48.579
SDE2	1.72819	2.56034	0.0232157	1.31075e-05	30.438	17.6127	36.2812	14.1705
NOL8	1.7014	1.25994	0.0295012	0.0489228	39.1527	23.0121	41.1577	32.6662
SFPQ	1.6809	1.89174	0.000140746	1.22971e-40	244.64	145.541	503.28	266.04
SESN2	1.67076	2.45332	0.0106489	6.59812e-08	32.6294	19.5297	61.3138	24.9922
ZNF326	1.66781	1.79964	8.8884e-06	5.88077e-32	649.859	389.648	556.778	309.383
SNIP1	1.63747	1.41641	0.0451497	1.45365e-10	70.8213	43.2506	69.04	48.7429
TRIB3	1.63435	2.84959	0.000221595	7.89021e-18	70.9576	43.4165	94.4437	33.1429
QTRT2	1.63277	1.76596	0.0317322	9.11074e-13	75.8955	46.4828	91.8589	52.0164
ZBTB21	1.59298	2.16289	0.00351289	2.07368e-20	55.9101	35.0977	74.6219	34.5011
DYNC2H1	1.58536	1.23014	0.0357659	6.4196e-05	102.835	64.8656	98.7534	80.2784
PYROXD1	1.58299	1.47134	0.013371	0.0029364	72.5278	45.8171	62.9492	42.7837
BCLAF1	1.57654	1.89461	0.000387606	4.62469e-21	333.389	211.47	313.433	165.434
NHLRC2	1.5713	1.46414	0.0463353	0.0304238	59.3491	37.7706	60.0656	41.0246
PNN	1.56811	1.86535	0.00156507	1.06005e-20	282.948	180.439	242.664	130.091
SRRM4	1.53609	1.22073	0.013371	0.000514427	359.134	233.797	377.659	309.372
KAT6B	1.53478	1.74748	0.0215248	1.84683e-13	123.029	80.1608	156.899	89.7857
MOK	1.52435	1.34108	0.00239316	0.00661988	232.796	152.718	182.368	135.986
ZNF33A	1.51552	1.55363	0.0167359	0.00140843	91.6796	60.4938	74.9538	48.2443
TRA2B	1.50862	1.3281	0.00426995	0.000174898	270.39	179.229	198.829	149.709
UBTF	1.50479	1.37654	0.0411556	4.59238e-06	119.698	79.5448	123.98	90.0661
ZFP36L2	1.50179	1.48143	0.0133276	0.00056605	35.2577	23.4772	70.1461	47.3501
DDIT4	1.50172	1.58259	0.00527733	4.77278e-07	122.22	81.3868	224.854	142.08
SRRM3	1.48695	1.35744	0.00401333	0.00189481	249.087	167.515	218.884	161.248
BAZ2B	1.47132	1.78884	0.033111	2.64583e-23	445.98	303.116	448.918	250.955
SLC24A1	1.47002	1.81903	0.000172905	4.66569e-21	160.924	109.471	164.223	90.2803
LUC7L3	1.455	1.36327	0.0110793	2.74611e-07	433.935	298.237	286.806	210.38
MECR	1.45274	1.57774	0.0468533	3.18482e-08	188.938	130.056	125.571	79.5897
RTF1	1.44445	1.66328	0.00870475	1.60157e-10	257.985	178.604	185.533	111.546
NFE2L1	1.43044	1.48136	0.0238726	2.68008e-05	104.474	73.0366	67.6819	45.6891
EIF3A	1.4295	1.64515	0.00165996	6.20645e-08	148.234	103.696	143.058	86.9575
G3BP1	1.42518	1.9609	0.0215221	2.84736e-14	89.5219	62.8146	103.378	52.7194
ENSG00000279765	1.39968	22.9207	0.0244948	1.24065e-25	29.3016	20.9346	17.0082	0.742047
NQO1	1.38918	2.10269	0.004384	6.44452e-05	40.0143	28.8042	33.1351	15.7584
KDM5B	1.38326	1.76554	0.0221577	1.42932e-20	464.286	335.647	722.781	409.383
MPP4	1.36941	1.38226	0.00904973	0.000476166	530.14	387.131	369.253	267.137
RGS9	1.35255	1.38455	0.0265513	1.28487e-08	612.269	452.677	684.67	494.509
VTI1B	-1.19509	-1.24799	0.0337402	0.00106773	124.565	148.866	93.8228	117.09
CSTB	-1.19606	-1.58667	0.00721655	3.80003e-21	232.68	278.301	176.43	279.936
PCSK1N	-1.19612	-1.52456	0.00361013	1.52704e-20	230.355	275.531	209.043	318.698
ANAPC11	-1.19786	-1.28867	0.00206389	2.53885e-09	203.314	243.541	211.676	272.78
SNAP25	-1.2028	-1.47872	0.0140109	1.78457e-22	595.547	716.327	518.574	766.828
CISD1	-1.20618	-1.33027	0.0451084	4.46482e-05	136.838	165.051	97.3028	129.439
POLR2J	-1.20793	-1.44243	0.0082314	0.000123427	166.886	201.588	46.7893	67.49
HMGN3	-1.2082	-1.21306	0.000934506	2.59741e-05	272.876	329.688	217.208	263.486
MXRA7	-1.21034	-1.28097	0.009061	5.87011e-09	453.896	549.366	619.963	794.153
TMA7	-1.21068	-1.63346	0.00299682	3.54274e-21	1232.8	1492.53	734.866	1200.38
MYL6B	-1.21467	-1.24437	0.00394704	0.000398371	111.024	134.858	100.161	124.638
COX20	-1.21825	-1.22702	0.009061	0.000205146	261.98	319.157	108.794	133.492
SEC11C	-1.21919	-1.33788	0.000537106	2.03533e-11	315.404	384.536	211.667	283.185
ATP5PD	-1.22013	-1.29024	0.0183149	3.62255e-08	280.939	342.781	226.091	291.712
SEZ6L2	-1.22326	-1.20488	0.00870475	4.69935e-05	197.425	241.502	205.118	247.143
SLC35C2	-1.22632	-1.32152	0.045038	0.00231219	42.2666	51.8322	68.4691	90.4832
HSBP1	-1.22645	-1.32022	0.000103922	1.82605e-08	311.545	382.094	281.187	371.23
MAP2K2	-1.23394	-1.21718	0.0487872	1.6049e-05	181.858	224.403	181.38	220.772
KRT10	-1.23628	-1.51154	0.0075165	4.631e-17	285.469	352.921	200.719	303.396
PAIP2	-1.23756	-1.32256	0.0352449	1.1431e-05	263.729	326.379	198.816	262.945
ATP5PF	-1.23844	-1.30653	0.0412823	5.15031e-08	470.03	582.103	307.805	402.157
COX6C	-1.24051	-1.36551	0.000432665	5.61394e-11	493.143	611.75	369.823	504.996
UBL5	-1.24058	-1.49174	1.43083e-06	1.79071e-17	446.67	554.128	296.893	442.887
SCAMP5	-1.24081	-1.5073	0.0183499	1.94162e-20	200.55	248.845	154.136	232.33
LYPLA1	-1.24159	-1.32215	0.0452129	9.83106e-10	215.429	267.474	194.403	257.03
ATP5MK	-1.24279	-1.73896	0.00146712	2.26323e-26	282.698	351.335	179.561	312.25
RNF7	-1.24875	-1.40631	0.0315709	9.7719e-08	168.177	210.011	114.403	160.886
PRCD	-1.24936	-1.96448	0.0249797	1.40634e-49	975.033	1218.17	399.048	783.924
SLC25A29	-1.25048	-1.36175	0.000812342	2.60678e-10	182.455	228.155	184.04	250.617
RBP7	-1.25167	-2.27123	0.0395121	2.3416e-20	64.3781	80.5802	20.8489	47.3527
RPL23A	-1.25184	-1.22369	0.00118879	6.61271e-07	884.797	1107.63	548.249	670.884
CHCHD10	-1.25464	-1.52005	0.000459703	6.7065e-24	432.794	543.003	310.907	472.593
COX7A2	-1.25633	-1.32313	1.27043e-05	3.3538e-12	533.441	670.178	398.957	527.872
NDUFB2	-1.2577	-1.50476	0.0217773	1.17661e-16	444.599	559.174	294.805	443.611
GPX4	-1.2582	-1.24209	8.09638e-05	9.19567e-06	583.055	733.602	576.139	715.62
NDUFB7	-1.25953	-1.31603	0.000539664	1.0397e-11	291.456	367.098	243.174	320.025
BAG1	-1.26203	-1.20948	0.0213682	7.79034e-05	263.027	331.948	184.685	223.373
COX7B	-1.26232	-1.37568	0.00372564	3.39358e-10	287.171	362.503	177.516	244.204
SMDT1	-1.26338	-1.47593	7.9396e-05	6.37208e-18	254.837	321.956	211.912	312.767
MRPL33	-1.26374	-1.87472	0.00105309	1.65401e-28	222.933	281.73	100.599	188.596
NDUFA4	-1.26526	-1.46373	0.000443421	2.43494e-23	1164.21	1473.02	612.071	895.907
B3GAT3	-1.26663	-1.88856	0.0100638	2.66316e-28	112.573	142.589	99.4246	187.769
COX17	-1.27125	-2.19674	6.2836e-05	1.83048e-53	497.114	631.957	216.137	474.797
ZC3H7B	-1.27139	-1.49379	0.0197031	0.00149646	73.418	93.3433	41.1503	61.4698
MAZ	-1.27167	-1.41665	0.0240493	1.77287e-13	126.291	160.601	219.455	310.891
MYL6	-1.27243	-1.26209	0.00454566	6.33879e-05	1326.82	1688.29	1451.19	1831.53
NDUFB3	-1.27355	-1.66599	0.0199941	9.06032e-21	206.78	263.345	118.798	197.917
TBCA	-1.27462	-1.57618	4.62998e-05	1.94162e-20	339.716	433.008	180.423	284.38
PKIB	-1.27638	-2.22846	0.0040964	7.11867e-44	172.403	220.052	101.515	226.223
NDUFA1	-1.27882	-1.51707	0.000432665	1.00262e-15	329.056	420.804	203.368	308.524
SSNA1	-1.28004	-1.41942	0.0358345	8.42547e-11	121.288	155.253	103.134	146.39
MRPL17	-1.2837	-1.69109	0.00847328	3.83066e-10	58.6377	75.2732	54.3994	91.9942
NDUFC1	-1.28399	-1.84853	0.00330456	5.23919e-27	301.58	387.226	184.979	341.939
MRPS36	-1.28476	-1.2248	0.0249043	0.000697004	171.068	219.781	109.936	134.65
NDUFS8	-1.28625	-1.40429	0.00115319	7.76281e-10	200.366	257.721	202.22	283.976
H3-3A	-1.28645	-1.26209	0.00584589	5.51486e-06	2084.41	2681.5	1567.94	1978.88
GAS7	-1.28673	-1.61798	0.0373377	0.000839823	49.229	63.3443	16.8103	27.1987
DRAP1	-1.28718	-1.21875	0.00736155	4.59163e-05	136.392	175.561	188.834	230.141
NXNL1	-1.29095	-1.6219	0.00219947	3.44914e-11	119.352	154.078	59.4607	96.4394
PAFAH1B3	-1.29179	-1.98918	0.009061	2.4975e-34	138.853	179.368	108.62	216.065
RABAC1	-1.29307	-1.37044	0.00642606	0.00010205	170.098	219.949	48.7484	66.8069
POLR2G	-1.29446	-1.36117	0.0488039	3.22907e-05	107.66	139.361	130.53	177.674
METTL9	-1.29724	-1.31653	0.00311402	9.31807e-10	177.896	230.773	147.634	194.365
MPC2	-1.30162	-1.32787	0.000713086	2.12256e-05	136.277	177.381	113.049	150.114
MICOS10	-1.306	-1.30557	0.00539426	0.0149153	153.852	200.931	43.2728	56.4955
NEURL1	-1.30719	-1.49161	0.00133843	5.4837e-13	127.012	166.029	166.813	248.82
YPEL3	-1.3077	-1.19894	0.000537106	0.000432707	142.569	186.438	261.862	313.957
TMEM54	-1.31601	-1.61827	0.00116336	9.37698e-14	103.655	136.411	90.4539	146.379
ATP5MG	-1.3185	-1.25619	6.38378e-07	5.91843e-06	413.567	545.287	158.151	198.667
GKAP1	-1.32265	-1.20888	0.0304403	0.00165269	79.5052	105.158	98.8104	119.45
HPRT1	-1.32578	-1.69771	0.000387606	1.85314e-21	190.567	252.649	139.131	236.204
BZW2	-1.32686	-1.14957	0.00736155	0.00401101	148.796	197.431	125.709	144.511
CHCHD1	-1.33189	-1.40002	0.0192998	7.045e-07	96.6165	128.682	58.7792	82.2921
SLC25A33	-1.33217	-1.21592	0.0160464	0.00083993	97.7887	130.271	114.148	138.795
KIF5C	-1.33412	-1.38079	0.000902579	1.83949e-08	220.599	294.306	95.3538	131.664
FLYWCH2	-1.34407	-1.25885	0.0119432	0.00313788	53.3835	71.7514	58.2238	73.295
SEC61G	-1.3443	-1.52361	0.00269329	2.6218e-14	183.154	246.215	125.73	191.563
TPI1	-1.3486	-1.29396	0.00561908	3.79551e-09	738.168	995.49	1135.78	1469.65
ADCY1	-1.34948	-1.43069	0.00474243	1.52226e-07	236.127	318.649	151.474	216.713
NDUFA2	-1.35051	-1.36676	0.00474243	8.67112e-14	253.716	342.647	202.113	276.24
TMEM220	-1.35891	-1.35704	0.0393125	0.0362488	25.1885	34.2289	28.6686	38.9044
DPY19L1	-1.36193	-1.58413	0.0234228	8.75099e-08	101.628	138.41	90.6231	143.559
PLCD3	-1.36334	-1.58462	0.0100638	1.96917e-09	98.5096	134.302	74.7451	118.442
SEMA6D	-1.3647	-1.63953	0.0170363	0.0274095	45.7251	62.4011	28.2523	46.3207
OST4	-1.36769	-1.65864	9.15107e-05	5.37628e-22	230.354	315.052	164.281	272.484
PNMA1	-1.3707	-1.94379	0.0309379	1.59117e-34	82.7331	113.402	130.832	254.309
TUBA1A	-1.39207	-1.43904	0.00168694	2.14516e-11	736.154	1024.78	464.93	669.053
GDF10	-1.3954	-1.62095	0.000712005	1.08975e-08	49.3466	68.8583	43.2016	70.0277
PGAM1	-1.39859	-1.34798	0.000431254	3.45263e-13	244.923	342.546	513.76	692.538
SLC25A4	-1.40015	-1.23747	4.68475e-06	0.00207239	228.504	319.94	196.446	243.096
BNIP3	-1.40538	-2.04349	0.00704011	4.28277e-27	181.588	255.2	125.821	257.114
COX14	-1.40546	-1.42194	0.0224716	8.21364e-08	101.599	142.793	73.6971	104.793
COX7C	-1.4084	-1.27524	3.93671e-07	3.72975e-10	622.225	876.341	419.098	534.452
TMEM132A	-1.40984	-1.38951	0.00539426	4.60543e-05	42.4075	59.7876	65.9339	91.6158
WBP2	-1.41128	-1.19547	0.00835023	0.000556473	161.869	228.442	227.955	272.512
UQCR11	-1.41429	-1.46614	0.00086756	1.71633e-11	278.394	393.73	163.965	240.396
STARD10	-1.41755	-1.80643	0.0116084	2.12801e-22	70.11	99.3845	84.2333	152.161
IFNGR2	-1.43502	-1.65151	0.0464968	0.00021193	31.2157	44.7953	27.8267	45.9561
IGSF21	-1.43823	-2.04475	0.00870475	5.208e-20	56.5415	81.3194	75.5633	154.508
TTR	-1.43842	-10.0103	0.0459059	3.59381e-16	196.391	282.492	8.36411	75.0193
DDAH2	-1.43861	-1.44038	1.07706e-05	4.28836e-13	186.825	268.768	139.993	201.643
SEMA3F	-1.43953	-1.46534	0.0333827	1.28111e-06	40.0856	57.7044	66.1326	96.9068
RNF145	-1.44877	-1.33546	1.75482e-05	0.000202306	213.44	309.225	113.373	151.406
TMEM14A	-1.4518	-2.0197	0.00072552	3.77343e-32	116.833	169.619	84.0757	169.808
RPL36A	-1.45555	-1.36721	0.00066577	0.000852492	95.364	138.807	55.5894	76.0023
C1QTNF4	-1.45602	-2.34758	2.68186e-07	1.43908e-21	80.6539	117.434	46.1515	108.344
PRXL2A	-1.45646	-1.21255	8.96322e-06	1.85218e-08	385.983	562.168	248.603	301.445
RP1L1	-1.45819	-1.5742	0.00835023	6.62495e-10	55.0259	80.2384	37.829	59.5506
VTN	-1.48666	-1.76881	9.46352e-05	1.68847e-45	288.685	429.177	239.403	423.46
WSB2	-1.48957	-1.58169	0.0315695	1.83604e-05	46.499	69.2634	39.9827	63.2401
PLA2G5	-1.49306	-2.0201	0.0117481	1.788e-06	11.8995	17.7667	16.2533	32.8332
SERPINF1	-1.49558	-1.72785	1.1603e-07	2.99045e-25	243.979	364.891	180.639	312.117
HLA-A	-1.49978	-3.24333	0.020943	1.09335e-07	50.3896	75.5734	35.0431	113.656
NPAS1	-1.51219	-1.47072	0.0115998	0.00232396	33.0099	49.9171	22.8334	33.5816
FAM162A	-1.51798	-2.01319	0.000759385	1.57228e-12	91.7313	139.246	54.6682	110.057
C4orf3	-1.53897	-1.68961	0.00146014	2.41119e-16	169.55	260.931	139.086	235.001
SDHAF3	-1.58159	-1.91786	0.000336538	1.46316e-12	56.8859	89.9699	37.5756	72.0647
NUDT15	-1.59908	-1.39523	0.0316296	0.0020123	43.4784	69.5256	27.3313	38.1335
DPYSL4	-1.59989	-1.45334	0.00231699	0.00258619	54.2913	86.8603	36.4447	52.9667
KCNIP2	-1.65772	-4.18584	0.00401333	1.29391e-28	24.8019	41.1147	17.3749	72.7284
AP1S2	-1.74005	-1.53491	3.9576e-06	6.75821e-06	72.0535	125.377	49.0963	75.3586
ARR3	-1.75752	-4.38441	0.00349119	1.74631e-11	211.486	371.691	30.9668	135.771
MAP6	-1.76089	-1.60136	0.000459703	0.0268342	52.035	91.6277	45.0999	72.2211
NDNF	-1.7635	-2.32731	0.0237826	1.23844e-05	27.2419	48.0412	17.3722	40.4305
PDE6H	-1.7985	-2.38964	0.000416975	2.17235e-108	1881.08	3383.12	230.139	549.947
ITGA6	-1.80573	-3.60334	0.00142325	1.80036e-17	21.7276	39.2342	12.6454	45.5657
SHISA5	-1.81903	-1.57768	0.00239316	9.90521e-07	51.1443	93.0331	64.7715	102.189
C7orf33	-1.89438	-3.84652	0.00071447	1.29638e-19	21.8138	41.3234	11.6551	44.8317
C20orf141	-1.91153	-1.55096	3.17537e-07	0.0058118	35.6303	68.1085	12.4144	19.2541
GNAS	-1.92591	-1.32252	3.15183e-29	0.000242446	145.848	280.89	294.664	389.699
MT3	-1.94195	-1.5035	2.85618e-05	0.00105179	53.6316	104.15	26.1942	39.3829
MSX1	-1.94392	-1.4745	0.0411822	0.00490793	12.5006	24.3003	5.46098	8.05219
ERICH2	-2.06496	-5.74978	0.0026302	8.10677e-06	5.67178	11.712	0.923974	5.31265
CEBPD	-2.24691	-1.93146	7.74543e-14	0.000908322	105.579	237.228	18.9959	36.6897
LMO2	-2.26113	-2.31196	0.000223183	9.72468e-05	5.21484	11.7914	6.4036	14.8049
ATP23	-2.4243	-1.69146	0.00352906	0.0181917	7.33626	17.7852	7.48073	12.6533
SOCS3	-2.54007	-4.3848	5.65129e-13	6.32227e-13	38.6669	98.2165	6.34059	27.8022
CCKBR	-2.64878	-3.52142	1.01067e-06	7.609e-24	27.8004	73.6373	18.0541	63.5761
NXNL2	-4.24946	-2.14153	1.18984e-11	0.00381184	7.23694	30.7531	6.53163	13.9877

## Sheet: Cones
Cones
Disease model DEGs	Fold change (CON-1 VS KO-NT)	Fold change (CON-2+3 VS PT-NT)	FDR (CON-1 VS KO-NT)	FDR (CON-2+3 VS PT-NT)	LSMean (CON-1)	LSMean (KO-NT)	LSMean (CON-2+3)	LSMean (PT-NT)
A2M	-9.31943	-6.19593	2.37343e-05	1.77131e-06	2.13266	19.8751	1.41725	8.78118
KLHL41	-2.86856	-17.4266	6.57858e-15	2.13878e-18	13.318	38.2036	0.942164	16.4187
CDH22	-2.47216	-2.11246	4.22134e-08	0.000294366	5.79854	14.3349	11.7693	24.8622
CA2	-2.36904	-2.92585	2.27749e-06	5.49596e-31	81.4045	192.85	90.3734	264.419
NXNL2	-2.35973	-2.15199	1.33434e-24	1.14765e-18	39.2658	92.6566	37.283	80.2327
BCO2	-2.13504	-1.32157	4.01124e-13	5.03248e-12	41.2091	87.983	83.7296	110.655
FAIM	-2.09304	-1.81243	4.00907e-12	4.38494e-11	131.399	275.024	59.0422	107.01
RCAN1	-2.01388	-1.28029	1.46347e-06	0.000364004	16.1556	32.5355	61.5161	78.7582
MYBPHL	-2.00594	-3.4997	0.010612	7.1746e-06	5.04863	10.1273	3.33733	11.6796
CRHBP	-1.95514	-2.79499	0.000959068	2.12496e-23	115.036	224.912	45.3972	82.7793
ROPN1L	-1.94278	-1.75874	0.00338448	2.09662e-06	9.80371	19.0464	7.92924	13.9455
STK35	-1.94067	-1.6974	7.62382e-06	1.05669e-07	44.1996	85.7767	64.0848	108.778
FABP12	-1.83929	-4.21707	0.000267963	1.53173e-15	13.3838	24.6167	5.9473	25.0802
CKS2	-1.80128	-2.88434	0.0207299	3.28183e-09	16.9626	30.5545	13.4916	38.9143
RASL10B	-1.77259	-2.08858	2.3593e-05	9.07023e-05	19.4384	34.4563	6.71983	14.0349
ABTB1	-1.76801	-1.39094	0.000421198	0.0145029	17.4009	30.765	22.7393	31.629
HR	-1.74353	-1.215	1.3808e-05	1.99575e-05	13.3934	23.3517	27.9765	33.9915
SDHAF3	-1.73554	-1.23758	0.00539731	7.35575e-05	75.0254	130.21	34.397	42.569
PLA2G5	-1.71943	-15.4345	0.000244599	3.69754e-108	19.4779	33.4908	12.7797	197.249
RAB41	-1.71536	-2.39718	0.00356616	5.97644e-73	15.4213	26.4531	22.7881	54.627
RABGGTB	-1.70957	-1.83551	7.96535e-05	0.000652567	38.1105	65.1528	42.3861	77.8002
SLC13A2	-1.70739	-5.41101	3.83427e-06	6.12281e-33	11.3645	19.4037	5.83705	31.5843
MSRA	-1.6899	-4.69765	0.00693403	4.10782e-38	38.2853	64.6983	16.1584	75.9068
CEBPD	-1.66374	-2.37296	0.0114622	0.00129738	212.242	353.115	32.8614	77.979
GSTO2	-1.65134	-1.28953	0.000891568	0.00117448	26.8183	44.2861	22.378	28.857
ANKRD37	-1.64721	-3.23883	0.00438273	1.38071e-09	59.3057	97.6891	22.5334	72.9818
SALL1	-1.64158	-2.45559	6.57831e-08	1.48401e-23	27.6158	45.3335	20.9445	51.431
DAB2	-1.63012	-1.93528	0.00424206	0.026957	6.45554	10.5233	4.09984	7.93436
RDH8	-1.62821	-1.22084	3.32284e-05	0.00088371	57.0858	92.9478	56.4094	68.8666
MGST1	-1.6157	-3.35994	2.34327e-06	1.70468e-07	26.1982	42.3284	4.1736	14.0231
L3MBTL4	-1.59158	-1.45809	2.32136e-05	0.00667036	8.54216	13.5955	28.4369	41.4636
STK32C	-1.55551	-1.41069	0.00763851	0.0197207	24.0092	37.3464	28.7312	40.5309
UTY	-1.53804	-1.34192	0.000588936	5.0752e-06	94.9851	146.091	167.806	225.181
LYRM4	-1.53778	-1.39545	8.70577e-05	0.0356556	48.4498	74.5051	46.8192	65.334
STOM	-1.50693	-1.34475	0.00503279	0.00630741	20.4341	30.7927	16.3848	22.0335
ACOT2	-1.50442	-2.26689	0.0494996	2.18784e-10	9.28291	13.9654	28.3137	64.1842
LIPG	-1.50278	-1.24338	0.0379319	0.00226007	21.8221	32.7939	49.2584	61.2471
LGMN	-1.50165	-1.92131	0.000249696	1.63735e-22	33.1713	49.8118	56.7337	109.003
DDT	-1.50122	-19.1249	0.0246499	4.19633e-30	19.6951	29.5666	4.19944	80.3137
NPPC	-1.49394	-17.9916	0.0187064	7.04272e-76	19.4289	29.0256	3.80088	68.3839
DPCD	-1.4804	-1.42075	0.0379319	0.000137408	179.739	266.085	80.4871	114.352
ARHGAP45	-1.47749	-1.92322	0.0421677	0.000340449	11.1852	16.5259	8.78024	16.8863
CNGB3	-1.46193	-1.58396	1.08312e-06	8.57889e-66	81.9766	119.844	214.418	339.631
HSPA1A	-1.45875	-4.76739	0.00020575	5.08281e-20	99.3556	144.935	41.877	199.644
C8orf48	-1.42815	-7.33856	0.00659775	0.000553919	19.1736	27.3828	0.770131	5.65165
EPB41L1	-1.4271	-1.38237	0.00844955	1.69821e-05	40.8459	58.2912	58.6095	81.0198
ARMH3	-1.42687	-1.44685	0.00460736	3.22976e-11	64.3654	91.8413	107.474	155.499
PSRC1	-1.41789	-2.32108	0.0333013	4.34343e-10	32.7723	46.4675	17.7281	41.1483
ECT2	-1.41056	-1.83805	0.00182977	3.50881e-19	49.8745	70.3511	37.6566	69.2147
LRP4	-1.37995	-1.44103	0.0172047	0.0465031	15.1526	20.9099	31.816	45.8478
HSBP1L1	-1.37971	-2.07373	0.0120739	1.58055e-17	81.1032	111.899	51.4584	106.711
DHPS	-1.35971	-1.59235	0.0226321	0.0062828	73.3451	99.7282	8.35292	13.3007
FSCN2	-1.35011	-2.52794	0.0131448	1.79954e-08	26.6033	35.9174	13.1841	33.3285
SEMA7A	-1.34922	-2.39783	0.00243888	2.72238e-12	29.4007	39.6681	27.8245	66.7185
CREG1	-1.34516	-1.39245	0.012428	0.00218993	191.651	257.802	214.264	298.352
ACYP1	-1.33831	-2.84335	0.0106645	8.83192e-15	84.9178	113.646	37.1734	105.697
H2AJ	-1.33358	-2.40987	0.00517524	5.81335e-16	131.916	175.921	66.6266	160.562
SLC35C2	-1.33192	-1.2219	0.0106645	0.000509463	55.7925	74.3108	90.6595	110.777
SCTR	-1.3295	-1.85699	0.0413342	3.70024e-08	5.55411	7.38418	11.5128	21.3791
SIGIRR	-1.32836	-1.54335	0.0423391	2.57402e-07	60.4173	80.256	78.6591	121.399
GPN3	-1.32654	-1.93385	0.00575766	0.000103245	53.8987	71.4987	23.7409	45.9115
RAP1A	-1.32302	-1.96265	0.0233085	7.26685e-10	53.5769	70.8833	22.917	44.978
ARHGEF4	-1.31747	-1.20556	0.0480894	0.00399246	94.5639	124.585	64.2557	77.4643
CNIH4	-1.31595	-1.25574	0.0376455	0.00688645	115.874	152.484	102.983	129.32
PPP3CC	-1.31422	-1.31878	0.0351363	0.000631658	30.9167	40.6313	152.327	200.887
AKAIN1	-1.3055	-3.85896	0.00128206	8.7022e-09	16.6077	21.6813	3.12046	12.0418
ACOT13	-1.30319	-2.01722	0.0352052	2.57092e-13	93.4249	121.751	39.733	80.1501
ENOPH1	-1.29277	-1.58408	0.0224185	3.09052e-05	97.3657	125.872	85.6754	135.717
TMEM38A	-1.2853	-1.48213	0.00687359	2.18789e-06	31.3414	40.2832	53.7043	79.5967
ZNRF2	-1.28386	-1.61965	0.0459988	3.0855e-10	51.5327	66.1609	85.5441	138.551
PHYH	-1.27403	-1.63299	0.00339225	0.000686392	95.0791	121.134	48.6519	79.4482
PDE6C	-1.26251	-1.25092	0.00520722	4.6251e-14	82.3264	103.938	169.805	212.412
UBXN11	-1.25638	-1.21993	0.0203987	0.00126627	48.8208	61.3374	110.259	134.508
SPA17	-1.25304	-2.82586	0.022606	5.1904e-08	25.742	32.2559	4.72301	13.3466
ERICH2	-1.24388	-11.5091	0.00887384	1.91937e-24	20.4095	25.3869	2.24475	25.8351
NPAS1	-1.24099	-2.47898	0.0393567	9.91119e-29	73.5312	91.2518	39.2825	97.3807
WASH6P	-1.2366	-1.26875	0.0168412	0.000383008	47.4824	58.717	40.625	51.5428
ARR3	-1.23092	-6.06104	0.0107655	5.27175e-37	1150.17	1415.77	499.766	3029.1
OSCP1	-1.22756	-1.39664	0.0209124	1.62864e-06	39.9907	49.091	54.1207	75.5873
SET	1.22206	1.52159	0.0480535	0.00188881	544.006	445.156	414.398	272.346
SRSF3	1.239	2.15108	0.0263059	0.000478163	325.17	262.445	194.992	90.6485
MT-ND6	1.25443	1.67284	0.0202218	0.0140958	395.573	315.341	539.813	322.692
RTF1	1.28351	1.52509	0.0316646	0.00272778	180.502	140.631	172.116	112.856
PABPC1	1.29947	1.805	0.0480535	0.00487091	269.44	207.347	403.508	223.55
NCL	1.3166	1.87139	0.0379974	3.05814e-05	541.705	411.442	504.972	269.838
NRL	1.34639	1.27	0.0329505	6.50108e-10	1623.19	1205.58	1487.04	324.865
MTRNR2L12	1.34727	1099.54	0.00154008	1.5822e-223	691.403	513.187	1066.13	1
BMP7	1.34871	3.74802	0.00718259	2.12751e-18	132.94	98.5678	85.1502	22.7187
SLC38A1	1.35383	1.37039	0.0379854	0.0142733	364.575	269.291	415.594	303.268
CD302	1.35609	1.48404	0.00450095	0.00194884	31.5079	23.2344	10.3791	6.99379
UBTF	1.35995	1.39547	0.0130108	0.0120469	104.058	76.516	109.676	78.5948
FUS	1.36191	1.35119	0.0081311	0.00254358	278.356	204.386	454.223	336.165
HNRNPDL	1.38484	1.64099	0.00430379	0.000588977	443.627	320.346	494.269	301.202
ANO2	1.39979	1.3661	0.0154648	0.00892387	84.8654	60.6271	275.747	201.85
HMGN2	1.40929	1.44033	0.00273702	0.0298033	1028.9	730.085	712.3	494.539
PRL	1.42084	1.4946	0.0497514	0.0498666	42.3209	29.7859	143.59	96.0728
CADM1	1.43489	1.32636	0.0154648	0.000490458	502.79	350.403	592.602	446.787
PNN	1.44819	1.30196	0.0493603	0.00311591	222.181	153.42	278.095	213.597
SNIP1	1.45443	1.38896	0.0254191	0.0107535	66.5977	45.7894	66.3415	47.7632
EIF4G2	1.46891	2.00349	0.0103777	2.60762e-08	308.027	209.697	549.738	274.39
ARFIP1	1.47844	1.21442	0.0282524	0.0316907	57.9496	39.1965	82.6714	68.0745
TPM3	1.48205	1.32744	0.0315809	0.00872997	113.577	76.6346	168.529	126.958
RPAP3	1.48687	1.46566	0.0244786	0.0485763	37.1723	25.0004	44.636	30.4545
RPGR	1.48776	1.36921	0.00273702	0.000204555	108.455	72.8981	155.322	113.44
YWHAG	1.49768	1.26483	0.0494996	0.0120901	91.8551	61.3316	127.323	100.664
BCLAF1	1.51327	1.58633	0.0228902	0.00226704	259.915	171.757	310.661	195.836
ZNF33A	1.52081	1.34243	0.0445023	0.0132072	75.9503	49.9408	80.1073	59.6733
SPATA5	1.52892	1.58594	0.00618483	0.000933188	46.7948	30.6064	52.5241	33.1186
SYNE2	1.52893	1.50811	0.0198189	3.0855e-10	380.731	249.018	352.66	233.843
MAP2K4	1.53229	1.50757	0.0283197	0.00470632	32.2446	21.0434	54.5846	36.207
DAPL1	1.56671	1.70743	0.00194279	0.00534697	96.8007	61.786	50.8169	29.7622
KAT6B	1.58488	1.52495	0.0321463	0.000103741	78.6631	49.6336	180.922	118.641
SFPQ	1.61565	1.82862	0.019289	2.89748e-10	144.648	89.5298	495.234	270.824
RAPGEF5	1.62022	1.69228	0.0121485	4.21986e-16	30.4379	18.7863	95.9067	56.673
TRIB3	1.64273	1.48528	1.50463e-06	1.50134e-05	195.31	118.894	79.0283	53.2077
PDE6B	1.66734	1.24509	0.00122492	0.00173963	137.103	82.2284	207.128	166.356
SLC23A2	1.67098	1.36979	0.0282524	9.66514e-06	222.073	132.9	302.358	220.733
ZC3H13	1.67761	1.4777	0.0379726	0.000858134	111.531	66.4823	91.5498	61.9544
ANKRD52	1.68581	1.55809	0.0031875	4.36494e-22	41.1061	24.3836	168.539	108.171
CIT	1.70905	1.44588	0.000706841	6.56186e-06	46.4368	27.1711	91.7456	63.4529
BICRAL	1.7099	1.611	0.0359421	0.0469845	27.5629	16.1196	30.9603	19.2181
MGAT5	1.71209	1.73885	0.0175256	0.000438149	26.2348	15.3233	36.3534	20.9066
NAALADL2	1.75239	1.3937	0.00128167	0.00491845	30.3216	17.303	97.3471	69.8477
FAM161A	1.77628	1.69701	0.000752147	1.17041e-07	342.928	193.06	254.34	149.875
NAMPT	1.7876	1.28737	0.0207057	0.0485614	81.9296	45.8321	70.6751	54.8988
EML4	1.81147	1.28552	0.000844673	0.00262158	46.5343	25.6886	96.7731	75.2795
MCC	1.85643	1.64775	1.15328e-05	2.12114e-13	194.969	105.023	396.418	240.582
DCUN1D3	1.86304	1.65858	0.00020575	0.00830024	40.7177	21.8555	37.2366	22.4509
SOX4	1.88803	2.43933	3.34974e-07	9.87969e-14	244.481	129.49	367.79	150.775
CABP5	1.90148	6.99138	0.0025187	8.09237e-05	250.428	131.701	253.81	36.3032
PCDHA12	1.93027	1.87589	0.00481207	6.03075e-05	37.2759	19.3112	33.19	17.6929
MARCKSL1	1.94561	7.26432	0.00165432	1.23113e-14	107.464	55.2341	396.016	54.5151
MIDN	1.95694	1.84531	0.00246529	1.15342e-05	52.4821	26.8184	73.7244	39.9523
SLC7A5	2.00672	1.45864	8.159e-06	0.0126996	49.0726	24.4542	117.107	80.2849
TMEM231	2.00888	1.63694	0.0297684	2.09221e-08	24.4892	12.1905	77.3346	47.2435
NRIP3	2.0346	2.13253	0.0321463	3.10525e-07	20.8763	10.2606	23.6356	11.0834
CYB561	2.03951	1.7069	0.00804321	0.000566418	24.9912	12.6843	44.3905	26.0065
TF	2.11448	3.09971	9.20387e-05	1.50499e-08	243.215	48.0157	124.587	1226.22
TSPYL2	2.13312	1.53345	0.0312864	0.0355545	32.1443	15.0691	71.6344	46.7145
RAB36	2.17696	1.66395	0.00575766	0.00028991	13.0683	6.00301	13.875	8.33863
CAMK2B	2.24613	1.99813	4.38178e-10	8.02068e-10	122.282	54.441	144.496	72.3155
CPLX3	2.26658	2.1621	2.56259e-05	0.00844302	94.0912	41.5125	179.113	82.8419
STRA6	2.29006	3.20952	0.0498213	3.12918e-18	4.16081	1.8169	20.7305	6.45906
KCNV2	2.38747	2.8899	2.78793e-06	1.29304e-10	1144.78	479.495	1258.23	435.387
AQP3	2.38917	2.88356	0.0480535	4.27214e-10	10.4864	4.38912	41.7334	14.4729
KRCC1	2.44005	-2.84695	0.0198277	0.0188786	18.1408	7.43459	9.09178	25.8838
NR4A1	2.53829	2.00393	0.0208112	0.00268459	20.0596	7.90281	28.4581	45.6471
TMSB4X	2.72065	1.41443	2.13293e-11	0.00681405	178.426	65.5819	106.7	75.4369
DUSP2	3.16144	8.12348	0.000162274	1.38866e-49	53.7264	16.9943	78.4548	9.65778
CALY	3.34407	4.53282	0.0497935	5.12714e-05	14.0029	4.14037	28.4701	6.26911
NNAT	3.35772	4.52217	0.0494996	9.71364e-05	21.6631	6.37928	17.46	3.86097
PCDH9	4.45808	1.5864	0.000131793	0.000561963	31.5718	7.08193	85.9008	54.1484
