# Supplementary material for: KCNV2-Deficient Retinal Organoid Model of Cone Dystrophy—In Vitro Screening for AAV Gene Replacement Therapy
Source: Int J Mol Sci. 2025 Dec 31;27(1):449. doi: 10.3390/ijms27010449 (PMC12786086; doi:10.3390/ijms27010449)
Supplement: Supplementary file 1 [file ijms-27-00449-s001.zip › Supp Table S2 - Enrichment results for disease model DEGs.xlsx]

## Sheet: GO_BP_rods
ID	Description	GeneRatio	BgRatio	RichFactor	FoldEnrichment	zScore	pvalue	p.adjust	qvalue	geneID	Count
GO:0006119	oxidative phosphorylation	18/195	149/18986	0.120805	11.7621	13.4348	1.59e-14	3.66019e-11	3.5365e-11	ATP5PD/ATP5PF/COX6C/CHCHD10/COX7A2/NDUFB2/NDUFB7/COX7B/NDUFA4/NDUFB3/NDUFA1/NDUFC1/NDUFS8/ATP5MG/SLC25A33/NDUFA2/COX7C/UQCR11	18
GO:0009060	aerobic respiration	19/195	200/18986	0.095	9.24959	11.9475	2.42262e-13	2.78843e-10	2.69421e-10	ATP5PD/ATP5PF/COX6C/CHCHD10/COX7A2/NDUFB2/NDUFB7/COX7B/NDUFA4/NDUFB3/NDUFA1/NDUFC1/NDUFS8/ATP5MG/SLC25A33/NDUFA2/BNIP3/COX7C/UQCR11	19
GO:0097250	mitochondrial respirasome assembly	15/195	114/18986	0.131579	12.8111	12.8849	7.43152e-13	5.70246e-10	5.50976e-10	NUBPL/COX20/COX7A2/NDUFB2/NDUFB7/COX17/NDUFB3/NDUFA1/NDUFC1/NDUFS8/SLC25A33/NDUFA2/COX14/SDHAF3/ATP23	15
GO:0045333	cellular respiration	20/195	249/18986	0.0803213	7.82041	11.0359	1.30345e-12	7.50137e-10	7.24788e-10	CISD1/ATP5PD/ATP5PF/COX6C/CHCHD10/COX7A2/NDUFB2/NDUFB7/COX7B/NDUFA4/NDUFB3/NDUFA1/NDUFC1/NDUFS8/ATP5MG/SLC25A33/NDUFA2/BNIP3/COX7C/UQCR11	20
GO:0006091	generation of precursor metabolites and energy	26/195	490/18986	0.0530612	5.16626	9.51816	7.0031e-12	3.22423e-09	3.11528e-09	DDIT4/CISD1/ATP5PD/ATP5PF/COX6C/CHCHD10/COX7A2/NDUFB2/NDUFB7/COX7B/NDUFA4/COX17/NDUFB3/NDUFA1/NDUFC1/NDUFS8/ATP5MG/SLC25A33/TPI1/NDUFA2/PGAM1/SLC25A4/BNIP3/COX7C/UQCR11/MT3	26
GO:0019646	aerobic electron transport chain	13/195	93/18986	0.139785	13.61	12.4181	1.19786e-11	4.59578e-09	4.44048e-09	COX6C/COX7A2/NDUFB2/NDUFB7/COX7B/NDUFA4/NDUFB3/NDUFA1/NDUFC1/NDUFS8/NDUFA2/COX7C/UQCR11	13
GO:0042773	ATP synthesis coupled electron transport	13/195	101/18986	0.128713	12.532	11.8374	3.50606e-11	1.00887e-08	9.74776e-09	COX6C/COX7A2/NDUFB2/NDUFB7/COX7B/NDUFA4/NDUFB3/NDUFA1/NDUFC1/NDUFS8/NDUFA2/COX7C/UQCR11	13
GO:0042775	mitochondrial ATP synthesis coupled electron transport	13/195	101/18986	0.128713	12.532	11.8374	3.50606e-11	1.00887e-08	9.74776e-09	COX6C/COX7A2/NDUFB2/NDUFB7/COX7B/NDUFA4/NDUFB3/NDUFA1/NDUFC1/NDUFS8/NDUFA2/COX7C/UQCR11	13
GO:0033108	mitochondrial respiratory chain complex assembly	13/195	103/18986	0.126214	12.2887	11.7024	4.51702e-11	1.15535e-08	1.11631e-08	NUBPL/COX20/NDUFB2/NDUFB7/COX17/NDUFB3/NDUFA1/NDUFC1/NDUFS8/SLC25A33/NDUFA2/COX14/SDHAF3	13
GO:0015980	energy derivation by oxidation of organic compounds	21/195	356/18986	0.0589888	5.74339	9.20354	1.22453e-10	2.81886e-08	2.7236e-08	CISD1/ATP5PD/ATP5PF/COX6C/CHCHD10/COX7A2/NDUFB2/NDUFB7/COX7B/NDUFA4/NDUFB3/NDUFA1/NDUFC1/NDUFS8/ATP5MG/SLC25A33/NDUFA2/BNIP3/COX7C/UQCR11/MT3	21
GO:0007005	mitochondrion organization	23/195	452/18986	0.050885	4.95437	8.66781	2.85892e-10	5.98295e-08	5.78077e-08	NUBPL/MYH14/SESN2/COX20/CHCHD10/COX7A2/NDUFB2/NDUFB7/COX17/NDUFB3/NDUFA1/NDUFC1/NDUFS8/MICOS10/SLC25A33/NDUFA2/SLC25A4/BNIP3/COX14/TMEM14A/FAM162A/SDHAF3/ATP23	23
GO:0015986	proton motive force-driven ATP synthesis	11/195	77/18986	0.142857	13.9092	11.5626	3.74293e-10	7.1802e-08	6.93756e-08	ATP5PD/ATP5PF/ATP5MK/NDUFB2/NDUFB7/NDUFB3/NDUFA1/NDUFC1/NDUFS8/ATP5MG/NDUFA2	11
GO:0022904	respiratory electron transport chain	13/195	125/18986	0.104	10.1259	10.4278	5.30707e-10	9.39759e-08	9.08003e-08	COX6C/COX7A2/NDUFB2/NDUFB7/COX7B/NDUFA4/NDUFB3/NDUFA1/NDUFC1/NDUFS8/NDUFA2/COX7C/UQCR11	13
GO:0022900	electron transport chain	13/195	135/18986	0.0962963	9.3758	9.94887	1.38666e-09	2.28007e-07	2.20302e-07	COX6C/COX7A2/NDUFB2/NDUFB7/COX7B/NDUFA4/NDUFB3/NDUFA1/NDUFC1/NDUFS8/NDUFA2/COX7C/UQCR11	13
GO:0042776	proton motive force-driven mitochondrial ATP synthesis	10/195	68/18986	0.147059	14.3183	11.2076	1.79727e-09	2.75821e-07	2.665e-07	ATP5PD/ATP5PF/NDUFB2/NDUFB7/NDUFB3/NDUFA1/NDUFC1/NDUFS8/ATP5MG/NDUFA2	10
GO:0006754	ATP biosynthetic process	11/195	100/18986	0.11	10.7101	9.91743	6.46272e-09	9.29824e-07	8.98404e-07	ATP5PD/ATP5PF/ATP5MK/NDUFB2/NDUFB7/NDUFB3/NDUFA1/NDUFC1/NDUFS8/ATP5MG/NDUFA2	11
GO:0009152	purine ribonucleotide biosynthetic process	13/195	156/18986	0.0833333	8.11368	9.08822	8.17558e-09	1.10707e-06	1.06966e-06	ATP5PD/ATP5PF/ATP5MK/NDUFB2/NDUFB7/NDUFB3/NDUFA1/NDUFC1/NDUFS8/ATP5MG/HPRT1/ADCY1/NDUFA2	13
GO:1902600	proton transmembrane transport	14/195	195/18986	0.0717949	6.99024	8.56514	1.46574e-08	1.87451e-06	1.81117e-06	ATP5PD/ATP5PF/NDUFB2/NDUFB7/COX7B/NDUFA4/COX17/NDUFB3/NDUFA1/NDUFC1/NDUFS8/ATP5MG/NDUFA2/SLC25A4	14
GO:0009206	purine ribonucleoside triphosphate biosynthetic process	11/195	111/18986	0.0990991	9.64869	9.30928	1.95777e-08	2.37199e-06	2.29184e-06	ATP5PD/ATP5PF/ATP5MK/NDUFB2/NDUFB7/NDUFB3/NDUFA1/NDUFC1/NDUFS8/ATP5MG/NDUFA2	11
GO:0009145	purine nucleoside triphosphate biosynthetic process	11/195	112/18986	0.0982143	9.56255	9.25822	2.15173e-08	2.47664e-06	2.39295e-06	ATP5PD/ATP5PF/ATP5MK/NDUFB2/NDUFB7/NDUFB3/NDUFA1/NDUFC1/NDUFS8/ATP5MG/NDUFA2	11
GO:0009260	ribonucleotide biosynthetic process	13/195	171/18986	0.0760234	7.40195	8.56655	2.46976e-08	2.70733e-06	2.61584e-06	ATP5PD/ATP5PF/ATP5MK/NDUFB2/NDUFB7/NDUFB3/NDUFA1/NDUFC1/NDUFS8/ATP5MG/HPRT1/ADCY1/NDUFA2	13
GO:0009201	ribonucleoside triphosphate biosynthetic process	11/195	116/18986	0.0948276	9.2328	9.06021	3.11018e-08	3.25438e-06	3.14441e-06	ATP5PD/ATP5PF/ATP5MK/NDUFB2/NDUFB7/NDUFB3/NDUFA1/NDUFC1/NDUFS8/ATP5MG/NDUFA2	11
GO:0046390	ribose phosphate biosynthetic process	13/195	178/18986	0.0730337	7.11086	8.34428	3.98251e-08	3.98597e-06	3.85128e-06	ATP5PD/ATP5PF/ATP5MK/NDUFB2/NDUFB7/NDUFB3/NDUFA1/NDUFC1/NDUFS8/ATP5MG/HPRT1/ADCY1/NDUFA2	13
GO:0006120	mitochondrial electron transport, NADH to ubiquinone	8/195	51/18986	0.156863	15.2728	10.397	4.67944e-08	4.48836e-06	4.33669e-06	NDUFB2/NDUFB7/NDUFA4/NDUFB3/NDUFA1/NDUFC1/NDUFS8/NDUFA2	8
GO:0009142	nucleoside triphosphate biosynthetic process	11/195	124/18986	0.0887097	8.63714	8.69151	6.23082e-08	5.73734e-06	5.54346e-06	ATP5PD/ATP5PF/ATP5MK/NDUFB2/NDUFB7/NDUFB3/NDUFA1/NDUFC1/NDUFS8/ATP5MG/NDUFA2	11
GO:0009144	purine nucleoside triphosphate metabolic process	15/195	259/18986	0.0579151	5.63885	7.65726	7.7984e-08	6.90458e-06	6.67126e-06	DDIT4/ATP5PD/ATP5PF/ATP5MK/NDUFB2/NDUFB7/NDUFB3/NDUFA1/NDUFC1/NDUFS8/ATP5MG/TPI1/NDUFA2/PGAM1/NUDT15	15
GO:0046034	ATP metabolic process	14/195	228/18986	0.0614035	5.9785	7.70407	1.04476e-07	8.90758e-06	8.60658e-06	DDIT4/ATP5PD/ATP5PF/ATP5MK/NDUFB2/NDUFB7/NDUFB3/NDUFA1/NDUFC1/NDUFS8/ATP5MG/TPI1/NDUFA2/PGAM1	14
GO:0006164	purine nucleotide biosynthetic process	13/195	197/18986	0.0659898	6.42504	7.79708	1.31272e-07	1.07925e-05	1.04278e-05	ATP5PD/ATP5PF/ATP5MK/NDUFB2/NDUFB7/NDUFB3/NDUFA1/NDUFC1/NDUFS8/ATP5MG/HPRT1/ADCY1/NDUFA2	13
GO:0009141	nucleoside triphosphate metabolic process	15/195	274/18986	0.0547445	5.33015	7.35472	1.62343e-07	1.28867e-05	1.24512e-05	DDIT4/ATP5PD/ATP5PF/ATP5MK/NDUFB2/NDUFB7/NDUFB3/NDUFA1/NDUFC1/NDUFS8/ATP5MG/TPI1/NDUFA2/PGAM1/NUDT15	15
GO:0010257	NADH dehydrogenase complex assembly	8/195	62/18986	0.129032	12.5631	9.28991	2.25623e-07	1.67543e-05	1.61882e-05	NUBPL/NDUFB2/NDUFB7/NDUFB3/NDUFA1/NDUFC1/NDUFS8/NDUFA2	8
GO:0032981	mitochondrial respiratory chain complex I assembly	8/195	62/18986	0.129032	12.5631	9.28991	2.25623e-07	1.67543e-05	1.61882e-05	NUBPL/NDUFB2/NDUFB7/NDUFB3/NDUFA1/NDUFC1/NDUFS8/NDUFA2	8
GO:0009205	purine ribonucleoside triphosphate metabolic process	14/195	252/18986	0.0555556	5.40912	7.17768	3.55955e-07	2.56065e-05	2.47412e-05	DDIT4/ATP5PD/ATP5PF/ATP5MK/NDUFB2/NDUFB7/NDUFB3/NDUFA1/NDUFC1/NDUFS8/ATP5MG/TPI1/NDUFA2/PGAM1	14
GO:0009199	ribonucleoside triphosphate metabolic process	14/195	258/18986	0.0542636	5.28332	7.05655	4.73065e-07	3.29999e-05	3.18847e-05	DDIT4/ATP5PD/ATP5PF/ATP5MK/NDUFB2/NDUFB7/NDUFB3/NDUFA1/NDUFC1/NDUFS8/ATP5MG/TPI1/NDUFA2/PGAM1	14
GO:0072522	purine-containing compound biosynthetic process	14/195	263/18986	0.0532319	5.18288	6.95846	5.95945e-07	4.0349e-05	3.89855e-05	ATP5PD/ATP5PF/ATP5MK/NDUFB2/NDUFB7/NDUFB3/NDUFA1/NDUFC1/NDUFS8/MPC2/ATP5MG/HPRT1/ADCY1/NDUFA2	14
GO:0009150	purine ribonucleotide metabolic process	16/195	348/18986	0.045977	4.47651	6.66778	6.5612e-07	4.3154e-05	4.16957e-05	DDIT4/ATP5PD/ATP5PF/ATP5MK/NDUFB2/NDUFB7/NDUFB3/NDUFA1/NDUFC1/NDUFS8/ATP5MG/HPRT1/TPI1/ADCY1/NDUFA2/PGAM1	16
GO:0006163	purine nucleotide metabolic process	18/195	440/18986	0.0409091	3.98308	6.44931	7.05976e-07	4.51432e-05	4.36177e-05	DDIT4/NQO1/ATP5PD/ATP5PF/ATP5MK/NDUFB2/NDUFB7/NDUFB3/NDUFA1/NDUFC1/NDUFS8/ATP5MG/HPRT1/TPI1/ADCY1/NDUFA2/PGAM1/NUDT15	18
GO:0009165	nucleotide biosynthetic process	13/195	233/18986	0.055794	5.43233	6.93462	8.98659e-07	5.59112e-05	5.40218e-05	ATP5PD/ATP5PF/ATP5MK/NDUFB2/NDUFB7/NDUFB3/NDUFA1/NDUFC1/NDUFS8/ATP5MG/HPRT1/ADCY1/NDUFA2	13
GO:0009259	ribonucleotide metabolic process	16/195	368/18986	0.0434783	4.23322	6.38029	1.36727e-06	8.28278e-05	8.00289e-05	DDIT4/ATP5PD/ATP5PF/ATP5MK/NDUFB2/NDUFB7/NDUFB3/NDUFA1/NDUFC1/NDUFS8/ATP5MG/HPRT1/TPI1/ADCY1/NDUFA2/PGAM1	16
GO:0019693	ribose phosphate metabolic process	16/195	376/18986	0.0425532	4.14315	6.27096	1.8083e-06	0.000106736	0.000103129	DDIT4/ATP5PD/ATP5PF/ATP5MK/NDUFB2/NDUFB7/NDUFB3/NDUFA1/NDUFC1/NDUFS8/ATP5MG/HPRT1/TPI1/ADCY1/NDUFA2/PGAM1	16
GO:0006123	mitochondrial electron transport, cytochrome c to oxygen	5/195	24/18986	0.208333	20.2842	9.6297	3.93751e-06	0.000226604	0.000218947	COX6C/COX7A2/COX7B/NDUFA4/COX7C	5
GO:0009117	nucleotide metabolic process	18/195	500/18986	0.036	3.50511	5.78279	4.29847e-06	0.000241343	0.000233188	DDIT4/NQO1/ATP5PD/ATP5PF/ATP5MK/NDUFB2/NDUFB7/NDUFB3/NDUFA1/NDUFC1/NDUFS8/ATP5MG/HPRT1/TPI1/ADCY1/NDUFA2/PGAM1/NUDT15	18
GO:1901293	nucleoside phosphate biosynthetic process	14/195	321/18986	0.0436137	4.24641	5.97571	6.15898e-06	0.000337571	0.000326163	ATP5PD/ATP5PF/ATP5MK/NDUFB2/NDUFB7/NDUFB3/NDUFA1/NDUFC1/NDUFS8/MPC2/ATP5MG/HPRT1/ADCY1/NDUFA2	14
GO:0097345	mitochondrial outer membrane permeabilization	4/195	33/18986	0.121212	11.8017	6.32642	0.00034968	0.0187201	0.0180875	CHCHD10/SLC25A4/BNIP3/TMEM14A	4
GO:1902110	positive regulation of mitochondrial membrane permeability involved in apoptotic process	4/195	40/18986	0.1	9.73641	5.63445	0.00073842	0.0378663	0.0365868	CHCHD10/SLC25A4/BNIP3/TMEM14A	4
GO:0006839	mitochondrial transport	8/195	188/18986	0.0425532	4.14315	4.41201	0.00074022	0.0378663	0.0365868	SLC25A29/CHCHD10/SMDT1/MPC2/SLC25A33/SLC25A4/BNIP3/TMEM14A	8
GO:0017004	cytochrome complex assembly	4/195	41/18986	0.097561	9.49894	5.54954	0.000811735	0.040622	0.0392493	COX20/COX17/SLC25A33/COX14	4
GO:1902686	mitochondrial outer membrane permeabilization involved in programmed cell death	4/195	42/18986	0.0952381	9.27277	5.46748	0.000890041	0.0435931	0.04212	CHCHD10/SLC25A4/BNIP3/TMEM14A	4

## Sheet: GO_MF_rods
ID	Description	GeneRatio	BgRatio	RichFactor	FoldEnrichment	zScore	pvalue	p.adjust	qvalue	geneID	Count
GO:0016655	oxidoreductase activity, acting on NAD(P)H, quinone or similar compound as acceptor	9/196	58/18737	0.155172	14.834	10.8489	8.53696e-09	1.97882e-06	1.88769e-06	NQO1/NDUFB2/NDUFB7/NDUFA4/NDUFB3/NDUFA1/NDUFC1/NDUFS8/NDUFA2	9
GO:0008137	NADH dehydrogenase (ubiquinone) activity	8/196	41/18737	0.195122	18.6531	11.6342	8.83402e-09	1.97882e-06	1.88769e-06	NDUFB2/NDUFB7/NDUFA4/NDUFB3/NDUFA1/NDUFC1/NDUFS8/NDUFA2	8
GO:0016651	oxidoreductase activity, acting on NAD(P)H	10/196	88/18737	0.113636	10.8633	9.53532	2.7725e-08	3.35423e-06	3.19976e-06	MICAL2/NQO1/NDUFB2/NDUFB7/NDUFA4/NDUFB3/NDUFA1/NDUFC1/NDUFS8/NDUFA2	10
GO:0015453	oxidoreduction-driven active transmembrane transporter activity	9/196	68/18737	0.132353	12.6525	9.89724	3.61049e-08	3.35423e-06	3.19976e-06	NDUFB2/NDUFB7/COX7B/NDUFA4/NDUFB3/NDUFA1/NDUFC1/NDUFS8/NDUFA2	9
GO:0009055	electron transfer activity	11/196	116/18737	0.0948276	9.06523	8.95868	3.74356e-08	3.35423e-06	3.19976e-06	PHGDH/NDUFB2/NDUFB7/COX7B/NDUFA4/NDUFB3/NDUFA1/NDUFC1/NDUFS8/NDUFA2/UQCR11	11
GO:0015078	proton transmembrane transporter activity	13/196	185/18737	0.0702703	6.71762	8.03537	7.76257e-08	5.79605e-06	5.52913e-06	ATP5PD/ATP5PF/NDUFB2/NDUFB7/COX7B/NDUFA4/NDUFB3/NDUFA1/NDUFC1/NDUFS8/ATP5MG/NDUFA2/SLC25A4	13
GO:0015399	primary active transmembrane transporter activity	9/196	166/18737	0.0542169	5.18297	5.56571	6.43009e-05	0.00411526	0.00392574	NDUFB2/NDUFB7/COX7B/NDUFA4/NDUFB3/NDUFA1/NDUFC1/NDUFS8/NDUFA2	9
GO:0016530	metallochaperone activity	3/196	14/18737	0.214286	20.4851	7.49856	0.000376875	0.021105	0.0201331	TF/NUBPL/COX17	3
GO:0046933	proton-transporting ATP synthase activity, rotational mechanism	3/196	18/18737	0.166667	15.9328	6.51684	0.000819206	0.0407782	0.0389003	ATP5PD/ATP5PF/ATP5MG	3
GO:0022853	active monoatomic ion transmembrane transporter activity	10/196	287/18737	0.0348432	3.3309	4.09135	0.000912285	0.0408704	0.0389882	SLC24A1/NDUFB2/NDUFB7/COX7B/NDUFA4/NDUFB3/NDUFA1/NDUFC1/NDUFS8/NDUFA2	10
GO:0001046	core promoter sequence-specific DNA binding	4/196	43/18737	0.0930233	8.89274	5.32734	0.00104162	0.0424224	0.0404687	RRN3/UBTF/H3-3A/DRAP1	4

## Sheet: GO_CC_rods
ID	Description	GeneRatio	BgRatio	RichFactor	FoldEnrichment	zScore	pvalue	p.adjust	qvalue	geneID	Count
GO:0098803	respiratory chain complex	16/202	110/19960	0.145455	14.3726	14.2202	2.01628e-14	6.81504e-12	6.45211e-12	NDUFA4L2/ATP5PD/ATP5PF/ATP5MK/COX7A2/NDUFB2/NDUFB7/COX7B/NDUFA4/NDUFB3/NDUFA1/NDUFC1/NDUFS8/ATP5MG/NDUFA2/COX7C	16
GO:1990204	oxidoreductase complex	12/202	150/19960	0.08	7.90495	8.58297	4.23377e-08	7.15507e-06	6.77403e-06	NDUFA4L2/COX7A2/NDUFB2/NDUFB7/COX7B/NDUFA4/NDUFB3/NDUFA1/NDUFC1/NDUFS8/NDUFA2/COX7C	12
GO:1902495	transmembrane transporter complex	20/202	499/19960	0.0400802	3.9604	6.7716	1.84858e-07	2.08274e-05	1.97182e-05	NDUFA4L2/KCNV2/SNAP25/ATP5PD/ATP5PF/ATP5MK/COX7A2/NDUFB2/NDUFB7/COX7B/SMDT1/NDUFA4/NDUFB3/NDUFA1/NDUFC1/NDUFS8/ATP5MG/NDUFA2/COX7C/KCNIP2	20
GO:0030964	NADH dehydrogenase complex	7/202	45/19960	0.155556	15.3707	9.75818	3.2102e-07	2.17009e-05	2.05453e-05	NDUFB2/NDUFB7/NDUFB3/NDUFA1/NDUFC1/NDUFS8/NDUFA2	7
GO:0045271	respiratory chain complex I	7/202	45/19960	0.155556	15.3707	9.75818	3.2102e-07	2.17009e-05	2.05453e-05	NDUFB2/NDUFB7/NDUFB3/NDUFA1/NDUFC1/NDUFS8/NDUFA2	7
GO:0045277	respiratory chain complex IV	5/202	24/19960	0.208333	20.5858	9.70737	3.67195e-06	0.000206853	0.000195837	NDUFA4L2/COX7A2/COX7B/NDUFA4/COX7C	5
GO:0070069	cytochrome complex	5/202	39/19960	0.128205	12.6682	7.37486	4.39715e-05	0.0021232	0.00201013	NDUFA4L2/COX7A2/COX7B/NDUFA4/COX7C	5
GO:0045259	proton-transporting ATP synthase complex	4/202	21/19960	0.190476	18.8213	8.26173	5.32459e-05	0.00224964	0.00212984	ATP5PD/ATP5PF/ATP5MK/ATP5MG	4
GO:0098798	mitochondrial protein-containing complex	8/202	178/19960	0.0449438	4.44098	4.66263	0.000470851	0.0176831	0.0167414	CHCHD10/SMDT1/MRPL33/MRPL17/MPC2/MICOS10/CHCHD1/SLC25A4	8

## Sheet: Reactome_rods
ID	Description	GeneRatio	BgRatio	RichFactor	FoldEnrichment	zScore	pvalue	p.adjust	qvalue	geneID	Count
R-HSA-1428517	Aerobic respiration and respiratory electron transport	24/131	260/11146	0.0923077	7.8539	12.1948	2.82669e-15	1.60839e-12	1.52641e-12	NUBPL/COX20/ATP5PD/ATP5PF/COX6C/ATP5MK/COX7A2/NDUFB2/NDUFB7/COX7B/NDUFA4/COX17/NDUFB3/NDUFA1/NDUFC1/NDUFS8/MPC2/ATP5MG/NDUFA2/SLC25A4/COX14/COX7C/UQCR11/SDHAF3	24
R-HSA-611105	Respiratory electron transport	17/131	158/11146	0.107595	9.1546	11.2579	3.69659e-12	1.05168e-09	9.98081e-10	NUBPL/COX20/COX6C/COX7A2/NDUFB2/NDUFB7/COX7B/NDUFA4/COX17/NDUFB3/NDUFA1/NDUFC1/NDUFS8/NDUFA2/COX14/COX7C/UQCR11	17
R-HSA-9864848	Complex IV assembly	8/131	48/11146	0.166667	14.1807	9.97973	7.46775e-08	1.41638e-05	1.34419e-05	COX20/COX6C/COX7A2/COX7B/NDUFA4/COX17/COX14/COX7C	8
R-HSA-6799198	Complex I biogenesis	8/131	68/11146	0.117647	10.0099	8.12692	1.20153e-06	0.000170918	0.000162207	NUBPL/NDUFB2/NDUFB7/NDUFB3/NDUFA1/NDUFC1/NDUFS8/NDUFA2	8
R-HSA-8949613	Cristae formation	5/131	33/11146	0.151515	12.8915	7.46039	3.78564e-05	0.00430806	0.00408849	ATP5PD/ATP5PF/ATP5MK/MICOS10/ATP5MG	5
R-HSA-5628897	TP53 Regulates Metabolic Genes	7/131	84/11146	0.0833333	7.09033	6.11008	5.63446e-05	0.00534335	0.00507102	SESN2/DDIT4/COX6C/COX7A2/COX7B/NDUFA4/COX7C	7
R-HSA-163210	Formation of ATP by chemiosmotic coupling	4/131	20/11146	0.2	17.0168	7.81816	7.63066e-05	0.00620264	0.00588651	ATP5PD/ATP5PF/ATP5MK/ATP5MG	4
R-HSA-9707564	Cytoprotection by HMOX1	5/131	60/11146	0.0833333	7.09033	5.15837	0.000676089	0.0480868	0.045636	COX6C/COX7A2/COX7B/NDUFA4/COX7C	5

## Sheet: GO_BP_cones
ID	Description	GeneRatio	BgRatio	RichFactor	FoldEnrichment	zScore	pvalue	p.adjust	qvalue	geneID	Count
GO:0007601	visual perception	12/144	222/18986	0.0540541	7.12688	8.02742	1.29581e-07	0.000178551	0.000175446	NXNL2/RABGGTB/RDH8/CNGB3/FSCN2/PDE6C/ARR3/NRL/RPGR/PDE6B/FAM161A/CPLX3	12
GO:0050953	sensory perception of light stimulus	12/144	226/18986	0.0530973	7.00074	7.93351	1.57313e-07	0.000178551	0.000175446	NXNL2/RABGGTB/RDH8/CNGB3/FSCN2/PDE6C/ARR3/NRL/RPGR/PDE6B/FAM161A/CPLX3	12
