# Supplementary material for: KCNV2-Deficient Retinal Organoid Model of Cone Dystrophy—In Vitro Screening for AAV Gene Replacement Therapy
Source: Int J Mol Sci. 2025 Dec 31;27(1):449. doi: 10.3390/ijms27010449 (PMC12786086; doi:10.3390/ijms27010449)
Supplement: Supplementary file 1 [file ijms-27-00449-s001.zip › Supp Table S3 - Restored Genes.xlsx]

## Sheet: Rods
	KCNV2 KO scRNA-seq project LSMean values (CPM)				KCNV2 patient scRNA-seq project LSMean values (CPM)				Percentage restoration towards Control levels
	CON-1	KO-NT	KO-RK	KO-CAG	CON-2+3	PT-NT	PT-RK	PT-CAG	KO-RK	PT-RK	KO-CAG	PT-CAG
SOCS3	38.6669	98.2165	14.2753	52.5568	6.34059	27.8022	15.3704	20.7206	140.96	57.9259	76.675	32.9966
CEBPD	105.579	237.228	70.6949	134.179	18.9959	36.6897	31.9997	26.7976	126.498	26.5063	78.2758	55.9069
MOK	232.796	152.718	311.604	239.082	182.368	135.986	147.092	150.876	198.415	23.9455	107.85	32.1038
C7orf33	21.8138	41.3234	11.4205	22.7368	11.6551	44.8317	17.7726	31.8654	153.272	81.5607	95.2688	39.0827
NXNL2	7.23694	30.7531	5.72577	10.667	6.53163	13.9877	4.97797	5.76807	106.426	120.838	85.4142	110.241
TUBA1A	736.154	1024.78	572.822	749.176	464.93	669.053	555.675	576.497	156.589	55.5442	95.4884	45.3432
NEURL1	127.012	166.029	101.995	137.866	166.813	248.82	209.494	226.083	164.117	47.9547	72.1826	27.7257
C4orf3	169.55	260.931	147.88	177.728	139.086	235.001	202.337	205.412	123.713	34.0556	91.0506	30.8493
NUDT15	43.4784	69.5256	27.765	34.8185	27.3313	38.1335	35.198	33.3305	160.326	27.175	133.247	44.4639
SRBD1	26.1805	11.6267	19.4086	54.3785	29.5647	11.8235	20.4096	16.4723	53.4702	48.3966	293.75	26.2035
RRP8	35.6754	17.8827	67.194	25.6915	40.7545	23.8247	36.8184	35.9163	277.144	76.7506	43.8879	71.4219
SDHAF3	56.8859	89.9699	62.447	80.4233	37.5756	72.0647	53.4642	60.5568	83.1909	53.9316	28.8556	33.3668
MT3	53.6316	104.15	53.1993	82.4714	26.1942	39.3829	24.8993	21.79	100.856	109.819	42.912	133.394
LUC7L3	433.935	298.237	645.254	406.764	286.806	210.38	226.013	244.185	255.727	20.4553	79.9771	44.232
SEMA3F	40.0856	57.7044	41.8665	31.4382	66.1326	96.9068	54.3206	77.4554	89.8925	138.383	149.081	63.2068
MXRA7	453.896	549.366	435.835	429.324	619.963	794.153	685.297	739.704	118.918	62.493	125.738	31.2589
TMEM132A	42.4075	59.7876	36.193	38.2477	65.9339	91.6158	74.1016	52.66	135.756	68.1965	123.934	151.686
DPYSL4	54.2913	86.8603	45.0288	58.6881	36.4447	52.9667	45.0493	41.7117	128.44	47.9204	86.5001	68.1217
FAM162A	91.7313	139.246	81.6564	68.0149	54.6682	110.057	66.2088	65.4556	121.204	79.1644	149.914	80.5243
IGSF21	56.5415	81.3194	51.5762	73.9155	75.5633	154.508	79.1598	99.0372	120.039	95.4444	29.8812	70.2655
NUBPL	34.5999	10.2961	17.9677	27.7656	29.7194	13.4892	18.0667	29.1276	31.5656	28.2039	71.8798	96.3541
NDNF	27.2419	48.0412	34.7311	23.0748	17.3722	40.4305	34.9955	17.5626	63.9928	23.5708	120.035	99.1742
SCAMP5	200.55	248.845	231.423	202.181	154.136	232.33	160.455	185.315	36.0746	91.9197	96.6218	60.1263
MAZ	126.291	160.601	125.901	109.196	219.455	310.891	216.47	264.494	101.136	103.265	149.826	50.7428
TPI1	738.168	995.49	784.155	567.07	1135.78	1469.65	1231.37	1110.5	82.1288	71.369	166.492	107.571
BNIP3	181.588	255.2	194.073	98.3319	125.821	257.114	144.087	141.242	83.0395	86.0877	213.101	88.2543
ARR3	211.486	371.691	293.101	310.561	30.9668	135.771	76.993	29.2969	49.0562	56.0836	38.1576	101.593
ADCY1	236.127	318.649	248.65	214.917	151.474	216.713	168.007	177.37	84.8252	74.6583	125.702	60.3065
GPX4	583.055	733.602	664.92	624.719	576.139	715.62	681.047	677.237	45.6217	24.7865	72.3249	27.5185
ZC3H7B	73.418	93.3433	81.2292	85.1717	41.1503	61.4698	28.125	44.5939	60.7975	164.103	41.0112	83.0529
MAP6	52.035	91.6277	71.3724	57.1003	45.0999	72.2211	39.2373	34.162	51.1592	121.616	87.2066	140.33
SLC25A4	228.504	319.94	262.638	299.439	196.446	243.096	210.679	218.643	62.6697	69.4888	22.4211	52.4183

## Sheet: Cones
	KCNV2 KO scRNA-seq project LSMean values (CPM)				KCNV2 patient scRNA-seq project LSMean values (CPM)				Percentage restoration towards Control levels
	CON-1	KO-NT	KO-RK	KO-CAG	CON-2+3	PT-NT	PT-RK	PT-CAG	KO-RK	PT-RK	KO-CAG	PT-CAG
AKAIN1	16.6077	21.6813	4.94427	11.2757	3.12046	12.0418	9.14916	6.80974	329.881	205.091	32.4235	58.6464
HR	13.3934	23.3517	5.70455	11.5785	27.9765	33.9915	11.867	13.4434	177.21	118.224	367.822	341.614
RDH8	57.0858	92.9478	37.1936	41.3267	56.4094	68.8666	65.8186	48.6841	155.469	143.944	24.468	162.015
ROPN1L	9.80371	19.0464	7.11261	7.5597	7.92924	13.9455	5.06116	8.99728	129.116	124.279	147.672	82.2473
LIPG	21.8221	32.7939	11.2846	30.4928	49.2584	61.2471	56.6681	56.1358	196.042	20.9728	38.1941	42.6344
STK35	44.1996	85.7767	41.3784	32.8394	64.0848	108.778	50.4993	85.6451	106.785	127.323	130.397	51.7589
ABTB1	17.4009	30.765	18.3154	12.5761	22.7393	31.629	27.4599	21.7961	93.1577	136.103	46.8979	110.609
TMSB4X	178.426	65.5819	108.852	111.524	106.7	75.4369	87.5181	101.251	38.3453	40.7134	38.6436	82.5722
CA2	81.4045	192.85	105.283	89.4979	90.3734	264.419	101.366	229.412	78.5742	92.7378	93.6841	20.114
NXNL2	39.2658	92.6566	62.9173	80.4149	37.283	80.2327	40.2939	48.6923	55.7011	22.9284	92.9898	73.4357
BICRAL	27.5629	16.1196	31.0494	22.3853	30.9603	19.2181	36.5633	25.2607	130.468	54.7541	147.717	51.4603
DPCD	179.739	266.085	143.674	163.812	80.4871	114.352	71.3549	63.6716	141.768	118.445	126.967	149.655
GSTO2	26.8183	44.2861	28.1946	37.6601	22.378	28.857	21.6744	20.1606	92.1214	37.9327	110.86	134.224
ZNRF2	51.5327	66.1609	49.0935	41.6188	85.5441	138.551	113.059	80.7277	116.675	167.773	48.0926	109.086
SALL1	27.6158	45.3335	36.9124	27.8868	20.9445	51.431	37.1213	33.795	47.5295	98.4702	46.938	57.8485
SRSF3	325.17	262.445	331.611	349.899	194.992	90.6485	184.805	164.092	110.269	139.424	90.2367	70.3861
RAP1A	53.5769	70.8833	52.8125	53.8326	22.917	44.978	29.8553	34.7829	104.417	98.5225	68.5494	46.2134
FAIM	131.399	275.024	210.567	193.94	59.0422	107.01	63.5092	32.3721	44.8789	56.4552	90.6874	155.601
PNN	222.181	153.42	203.943	178.788	278.095	213.597	290.129	333.535	73.4769	36.8929	118.658	185.954
ARHGAP45	11.1852	16.5259	11.1315	14.1361	8.78024	16.8863	7.13762	10.2677	101.005	44.7462	120.264	81.6494
NPPC	19.4289	29.0256	19.2467	12.4647	3.80088	68.3839	22.2735	55.3896	101.899	172.569	71.3971	20.1202
TMEM38A	31.3414	40.2832	33.3672	21.2648	53.7043	79.5967	40.6663	42.7815	77.3442	212.691	150.355	142.186
HMGN2	1028.9	730.085	848.784	1009.61	712.3	494.539	654.422	557.57	39.7233	93.5451	73.4214	28.9449
BCO2	41.2091	87.983	62.4861	46.055	83.7296	110.655	91.4266	95.7046	54.5109	89.6396	71.4129	55.5245
NPAS1	73.5312	91.2518	84.6548	66.7697	39.2825	97.3807	82.8962	63.4532	37.228	138.156	24.9312	58.397
FSCN2	26.6033	35.9174	28.7169	23.0617	13.1841	33.3285	27.0841	15.7144	77.3079	138.024	30.9979	87.4388
ANKRD37	59.3057	97.6891	57.7045	47.9693	22.5334	72.9818	36.2441	43.2515	104.171	129.535	72.8223	58.9321
SLC35C2	55.7925	74.3108	58.2399	60.4306	90.6595	110.777	91.6721	96.1505	86.7836	74.9541	94.9662	72.7048
EML4	46.5343	25.6886	35.1012	46.9304	96.7731	75.2795	133.641	123.31	45.1536	101.9	271.528	223.462
BCLAF1	259.915	171.757	197.963	208.093	310.661	195.836	265.347	274.366	29.7258	41.2169	60.537	68.391
HSBP1L1	81.1032	111.899	94.79	75.0515	51.4584	106.711	93.5488	78.3522	55.5562	119.651	23.8215	51.3255
ACYP1	84.9178	113.646	93.6717	99.97	37.1734	105.697	65.3935	60.2855	69.5289	47.6049	58.817	66.2715
ENOPH1	97.3657	125.872	115.178	106.187	85.6754	135.717	109.478	92.8139	37.5143	69.0545	52.4351	85.7347
KLHL41	13.318	38.2036	27.9532	29.7163	0.942164	16.4187	4.96088	3.50722	41.19	34.1051	74.0335	83.4261
