# Supplementary material for: KCNV2-Deficient Retinal Organoid Model of Cone Dystrophy—In Vitro Screening for AAV Gene Replacement Therapy
Source: Int J Mol Sci. 2025 Dec 31;27(1):449. doi: 10.3390/ijms27010449 (PMC12786086; doi:10.3390/ijms27010449)
Supplement: Supplementary file 1 [file ijms-27-00449-s001.zip › Supp Table S4 - Enrichment results restored genes.xlsx]

## Sheet: GO_BP
ID	Description	GeneRatio	BgRatio	RichFactor	FoldEnrichment	zScore	pvalue	p.adjust	qvalue	geneID	Count
GO:0071456	cellular response to hypoxia	4/29	156/18986	0.025641	16.7869	7.7438	8.875e-05	0.0237894	0.0166021	MT3/FAM162A/NDNF/BNIP3	4
GO:0051402	neuron apoptotic process	5/29	307/18986	0.0162866	10.6627	6.67591	9.23902e-05	0.0237894	0.0166021	TUBA1A/MT3/FAM162A/NDNF/BNIP3	5
GO:0036294	cellular response to decreased oxygen levels	4/29	163/18986	0.0245399	16.066	7.55557	0.000105183	0.0237894	0.0166021	MT3/FAM162A/NDNF/BNIP3	4
GO:0071453	cellular response to oxygen levels	4/29	178/18986	0.0224719	14.7121	7.18891	0.000147698	0.0237894	0.0166021	MT3/FAM162A/NDNF/BNIP3	4
GO:0071248	cellular response to metal ion	4/29	183/18986	0.0218579	14.3102	7.07644	0.000164292	0.0237894	0.0166021	TUBA1A/MT3/BNIP3/ADCY1	4
GO:0090200	positive regulation of release of cytochrome c from mitochondria	2/29	21/18986	0.0952381	62.3514	11.0021	0.000464632	0.0452495	0.0315786	FAM162A/BNIP3	2
GO:0035795	negative regulation of mitochondrial membrane permeability	2/29	22/18986	0.0909091	59.5172	10.7411	0.000510611	0.0452495	0.0315786	BNIP3/SLC25A4	2
GO:0007005	mitochondrion organization	5/29	452/18986	0.0110619	7.24214	5.25337	0.000553971	0.0452495	0.0315786	SDHAF3/FAM162A/NUBPL/BNIP3/SLC25A4	5
GO:0008637	apoptotic mitochondrial changes	3/29	108/18986	0.0277778	18.1858	7.00525	0.000587286	0.0452495	0.0315786	FAM162A/BNIP3/SLC25A4	3
GO:1905709	negative regulation of membrane permeability	2/29	25/18986	0.08	52.3752	10.0534	0.00066125	0.0452495	0.0315786	BNIP3/SLC25A4	2
GO:0010821	regulation of mitochondrion organization	3/29	114/18986	0.0263158	17.2287	6.79745	0.000687492	0.0452495	0.0315786	FAM162A/BNIP3/SLC25A4	3
GO:1903599	positive regulation of autophagy of mitochondrion	2/29	27/18986	0.0740741	48.4955	9.65932	0.000772199	0.0465894	0.0325137	BNIP3/SLC25A4	2
